# Supplementary material for: Chemical-mineralogical features and physical properties of archaeological adobe: The evidence from Tell Zurghul/Nigin (Dhi Qar, Iraq)
Source: PLoS One. 2026 Feb 23;21(2):e0342009. doi: 10.1371/journal.pone.0342009 (PMC12928471; doi:10.1371/journal.pone.0342009)
Supplement: S1 Table — Monthly mean calculation of rain (mm) for reference years (2021, 2011, 2001) and experimental rain (mL) to be applied to the rain resistance test. (XLSX) [file pone.0342009.s003.xlsx]

## Sheet: Hoja1
		Spring			Summer			Autumn			Winter
		Mar	Apr	May	Jun	Jul	Aug	Sept	Oct	Nov	Dec	Jan	Feb
Rain (mm)	2021	4.3	3	3.2	0	0	0	0	0.7	6.8	26.9	7.6	6.7
	2011	9.9	9.5	6.5	0	0	0	0	1.8	13.5	5.2	27.1	16.5
	2001	8.2	6.9	5	0	0	0	0	1.8	7.9	57.4	24.8	14.4
	Mean	7.4	6.47	4.9	0	0	0	0	1.4	9.4	29.8	19.8	12.5
Real Seasonal Rain (mm)		18.8			0			10.8			62.2
Experimental Rain (mL)		7.5			0			4.3			24.8
