# Supplementary material for: Chemical-mineralogical features and physical properties of archaeological adobe: The evidence from Tell Zurghul/Nigin (Dhi Qar, Iraq)
Source: PLoS One. 2026 Feb 23;21(2):e0342009. doi: 10.1371/journal.pone.0342009 (PMC12928471; doi:10.1371/journal.pone.0342009)
Supplement: S2 Table — (XLSX) [file pone.0342009.s004.xlsx]

## Sheet: Hoja1
Nos.	L* (mean)	L* (SD)	a* (mean)	a* (SD)	b* (mean)	b* (SD)
43	62.42	0.602578	4.47	0.10583	14.8267	0.523673
44	59.91	1.29218	6.74	0.301993	19.0133	0.380044
45	62.34	1.85624	5.39667	0.692989	18.3967	1.06702
46	62.77	1.33193	4.51	0.194679	15.8	0.501099
47	61.59	0.833447	5.19667	0.49085	17.0967	1.03002
48	63.52	1.66377	5.44	0.223383	18.2567	0.32532
49	50.90	4.32418	5.64667	0.625486	17.53	0.515073
50	62.5233	1.30516	5.6	0.248797	18.6267	0.406981
51	65.9933	1.62365	5.23333	0.23094	16.7667	0.875119
52	63.04	1.03793	4.81667	0.251064	15.6867	0.482217
53	47.27	3.52175	5.99333	0.67092	17.4	1.37197
54	59.9133	1.94926	5.78667	0.218251	18.3767	0.251661
55	58.5533	1.61041	5.20333	0.15308	17.1533	1.52713
56	52.16	3.39731	5.88667	0.370045	16.1333	0.0896289
57	61.53	1.43042	5.67	0.0458258	17.9033	0.395517
58	61.7967	2.00809	5.73667	0.265016	18.4267	0.255799
59	64.3467	0.365011	5.10667	0.366379	17.3533	0.436157
60	66.24	1.56138	4.79667	0.220303	15.8033	0.339755
61	61.2667	1.9199	3.90667	0.390171	15.7767	0.680906
62	62.9567	1.09738	3.65	0.117898	14.7333	0.544181
63	61.48	1.31636	3.49667	0.260064	14.8967	0.640417
64	59.0433	0.166233	3.32333	0.162583	13.7433	0.393234
65	55.5333	1.32308	5.59333	0.125033	19.21	0.398497
66	61.7833	3.42697	4.74667	0.489524	16.8233	0.635007
67	62.8667	0.664028	5.25667	0.295014	16.6567	0.449704
68	61.7533	0.505404	3.98667	0.990471	15.1533	0.931683
69	56.0733	1.20355	3.95	0.180278	14.8733	0.232881
79	64.2567	1.20093	5.77333	0.192959	19.0567	0.433167
80	62.6033	2.71102	5.23667	0.636344	17.1833	1.38933
302/9	56.25	1.09421	6.68	0.190788	18.9233	0.162583
