# Supplementary material for: Chemical-mineralogical features and physical properties of archaeological adobe: The evidence from Tell Zurghul/Nigin (Dhi Qar, Iraq)
Source: PLoS One. 2026 Feb 23;21(2):e0342009. doi: 10.1371/journal.pone.0342009 (PMC12928471; doi:10.1371/journal.pone.0342009)
Supplement: S3 Table — (XLSX) [file pone.0342009.s005.xlsx]

## Sheet: Hoja1
	43	44	45	46	47	48	49	50	51	52	53	54	55	56	57	58	59	60	61	62	63	64	65	66	67	68	69	79	80	302/9
	219	Null	280	315	Null	245	285	< 170	443	211	255	219	225	245	261	261	301	303	239	245	288	< 170	215	212	214	279	238	206	331	267
	215		274	294		237	284		360	192	241	218	196	230	239	224	291	299	236	233	259		207	209	194	251	222	194	237	248
	199		261	249		217	274		353	190	234	210	195	228	238	192	288	231	221	211	258		203	202	194	242	211	194	232	239
	196		245	239		211	252		310	189	220	210	193	225	225	191	264	230	217	211	241		201	196	192	205	209	179	218	229
	191		206	226		207	209		272	188	199	197	192	204	220	190	223	219	203	210	236		196	188	189	205	208	178	215	192
	191		201	220		191	185		266	186	192	194	188	184	218	183	220	218	199	186	218		193	186	188	203	208	177	199	188
	188		186	205		186	184		263	185	190	190	186	183	213	182	194	196	178	185	193		189	183	186	203	201	176	197	187
	176		184	198		185	182		254	179	188	187	183	179	198	176	193	177	174	180	181		184	177	185	186	185	172	195	182
	174		180	197		182	179		244	176	188	177	179	173	197	176	187	175	172	180	179		178	174	182	185	181	172	178	173
	171		177	181		170	170		244	174	175	174	174	173	176	175	174	171	171	177	172		172	174	170	172	180	170	175	170
Mean (Tot.)	192	-	219.4	232.4	-	203.1	220.4	-	300.9	187	208.2	197.6	191.1	202.4	218.5	195	233.5	221.9	201	201.8	222.5	-	193.8	190.1	189.4	213.1	204.3	181.8	217.7	207.5
6 higher values (mean)	201.833	-	244.5	257.167	-	218	248.167	-	334	192.667	223.5	208	198.167	219.333	233.5	206.833	264.5	250	219.167	216	250	-	202.5	198.833	195.167	230.833	216	188	238.667	227.167
6 lower values (mean)	181.833	-	189	204.5	-	186.833	184.833	-	257.167	181.333	188.667	186.5	183.667	182.667	203.667	180.333	198.5	192.667	182.833	186.333	196.5	-	185.333	180.333	183.333	192.333	193.833	174.167	193.167	182
Without 2 higher and 2 lower values	190.167	-	213.833	222.833	-	199.5	214.333	-	286.333	186.167	203.833	198	189.5	200.5	218.667	185.667	230.333	211.833	198.667	197.167	221.167	-	194.333	188.667	189	207.333	203.667	179.333	209.333	202.833
