# Supplementary material for: Chemical-mineralogical features and physical properties of archaeological adobe: The evidence from Tell Zurghul/Nigin (Dhi Qar, Iraq)
Source: PLoS One. 2026 Feb 23;21(2):e0342009. doi: 10.1371/journal.pone.0342009 (PMC12928471; doi:10.1371/journal.pone.0342009)
Supplement: S4 Table — (XLSX) [file pone.0342009.s006.xlsx]

## Sheet: Original samples
ID sample	Original sample			Cube (2 cm per side)
	Surface	Imbibition time (s)	First contact angle (°; left-right)	Surface	Imbibition time (s)	First contact angle (°; left-right)
43	F (fresh cut)	0.2	\
	R (real surface)	0.6	25-16
44	F	0.35	\
	R	6.33	20-14
45	F	0.2	\
	R	1.7	?
46	F	0.1	\
	R	6.2	70-68
47	F	0.3	\
	R	0.8	\
48	F	0.2	\
	R	0.55	\
49	F	0.3	\
	R	1.1	68-68
50	F	0.3	\	50_1	1.7	52.4-22.2
	R	0.7	\	50_2	1.3	91.7-79.5
51	F	2	\
	R	1.2	\
52	F	0.4	\	52_1	2.8	28.3-29.9
	R	0.4	\	52_2	6.3	66.4-64.9
53	F	1.3	\
	R	0.3	14.5-14.5
54	F	0.2	\
	R	0.2	\
55	F	0.05	\	55_1	1	32.9-35.7
	R	0.2	\	55_2	1.6	52.3-44.6
56	F	1.1	\
	R	0.7	\
57	F	0.6	\
	R	0.1	\
58	F	0.2	\
	R	0.7	34.9-27
59	F	0.2	\
	R	0.3	\
60	F	0.4	\
	R	0.2	\
61	F	0.1	\
	R	0.5	\
62	F	0.1	\	62_1	0.5	20-26
	R	0.3	\	62_2	0.8	34.7-35.2
63	F	0.3	\
	R	0.5	13.2-13.2
64	F	0.2	\
	R	0.6	\
65	F	0.2	\
	R	0.3	\
66	F	0.3	\
	R	0.2	\
67	F	0.1	\
	R	0.1	\
68	F	0.2	\
	R	0.2	\
69	F	0.2	\
	R	0.2	\
79	F	0.1	\	79_1	1.1	35.8-35.8
	R	0.2	\	79_2	0.7	55.2-48.2
80	F	0.2	\
	R	0.6	\
302/9	F	0.1	\
	R	0.3	\
